# Supplementary material for: Rates of, and factors associated with, common mental disorders in homeworking UK Government response employees’ during COVID-19: a cross-sectional survey and secondary data analysis
Source: BMC Psychol. 2024 Aug 7;12:429. doi: 10.1186/s40359-024-01921-4 (PMC11308339; doi:10.1186/s40359-024-01921-4)
Supplement: Supplementary file 1 — Supplementary Material 1 [file 40359_2024_1921_MOESM1_ESM.xlsx]

## Sheet: TableS1
		Happy		Not Happy				Anxious		Not Anxious				Work satisfied		Not work satisfied				Satisfied		Not satisfied
Characteristic	Level	Count	Percentage	Count	Percentage	Odds ratio (95% CI)	P value	Count	Percentage	Count	Percentage	Odds ratio (95% CI)	P value	Count	Percentage	Count	Percentage	Odds ratio (95% CI)	P value	Count	Percentage	Count	Percentage	Odds ratio (95% CI)	P value
Age	16-34	127	0.47037	143	0.52963	1.21 (0.86 - 1.69)	0.282	109	0.403704	161	0.596296	0.54 (0.37 - 0.77)	<0.001	122	0.451852	148	0.548148	1.68 (1.19 - 2.36)	0.003	130	0.481481	140	0.518519	1.36 (0.97 - 1.91)	0.076
	35-44	147	0.498305	148	0.501695	1.08 (0.44 - 1.50)	0.661	109	0.369492	186	0.630508	0.62 (0.43 - 0.89)	0.009	163	0.552542	132	0.447458	1.12 (0.80 - 1.57)	0.504	147	0.498305	148	0.501695	1.27 (0.91 - 1.77)	0.157
	45-54	173	0.491477	179	0.508523	1.11 (0.81 - 1.52)	0.532	122	0.346591	230	0.653409	0.68 (0.48 - 0.97)	0.032	190	0.539773	162	0.460227	1.18 (0.86 - 1.63)	0.312	177	0.502841	175	0.497159	1.25 (0.91 - 1.72)	0.173
	55+	138	0.516854	129	0.483146	Reference		71	0.265918	196	0.734082	Reference		155	0.580524	112	0.419476	Reference		149	0.558052	118	0.441948	Reference
Ethnicity	White	511	0.488061	536	0.511939	1.22 (0.86 - 1.73)	0.261	374	0.357211	673	0.642789	0.51 (0.34 - 0.77)	0.001	560	0.534862	487	0.465138	1.27 (0.89 - 1.80)	0.188	530	0.506208	517	0.493792	1.17 (0.82 - 1.66)	0.384
	Other	78	0.537931	67	0.462069	Reference		32	0.22069	113	0.77931	Reference		86	0.593103	59	0.406897	Reference		79	0.544828	66	0.455172	Reference
Gender	Male	138	0.507353	134	0.492647	0.94 (0.71 - 1.23)	0.63	97	0.356618	175	0.643382	0.98 (0.74 - 1.29)	0.86	135	0.496324	137	0.503676	1.21 (0.92 - 1.59)	0.164	155	0.569853	117	0.430147	0.73 (0.55 - 0.96)	0.022
	Female	449	0.49071	466	0.50929	Reference		321	0.35082	594	0.64918	Reference		498	0.544262	417	0.455738	Reference		449	0.49071	466	0.50929	Reference
Location	London	239	0.439338	305	0.560662	1.35 (1.09 - 1.68)	0.006	211	0.387868	333	0.612132	0.77 (0.61 - 0.96)	0.021	272	0.5	272	0.5	1.11 (0.90 - 1.38)	0.332	256	0.470588	288	0.529412	1.21 (0.98 - 1.50)	0.082
	All other	434	0.514828	409	0.485172	Reference		276	0.327402	567	0.672598	Reference		444	0.52669	399	0.47331	Reference		437	0.518387	406	0.481613	Reference
Work type	COVID	374	0.449519	458	0.550481	1.41 (1.13 - 1.74)	0.002	305	0.366587	527	0.633413	0.80 (0.64 - 1.00)	0.052	412	0.495192	420	0.504808	1.23 (0.9 - 1.53)	0.059	402	0.483173	430	0.516827	1.22 (0.92 - 1.51)	0.072
	BAU	296	0.534296	258	0.465704	Reference		175	0.315884	379	0.684116	Reference		303	0.546931	251	0.453069	Reference		295	0.532491	259	0.467509	Reference
Pay Grade	AA,EA,EO	141	0.532075	124	0.467925	0.83 (0.61 - 1.13)	0.238	85	0.320755	180	0.679245	1.03 (0.74 - 1042)	0.88	154	0.581132	111	0.418868	0.79 (0.58 - 1.08)	0.139	139	0.524528	126	0.475472	0.98 (0.72 - 1.33)	0.883
	HEO	94	0.505376	92	0.494624	0.93 (0.66 - 1.31)	0.658	65	0.349462	121	0.650538	0.90 (0.63 - 1.30)	0.576	101	0.543011	85	0.456989	0.92 (0.65 - 1.31)	0.656	99	0.532258	87	0.467742	0.95 (0.67 - 1.34)	0.759
	SEO	128	0.449123	157	0.550877	1.16 (0.86 - 1.57)	0.336	110	0.385965	175	0.614035	0.77 (0.56 - 1.05)	0.102	140	0.491228	145	0.508772	1.14 (0.84 - 1.54)	0.399	131	0.459649	154	0.540351	1.27 (0.938 - 1.71)	0.122
	G7+	207	0.485915	219	0.514085	Reference		139	0.326291	287	0.673709	Reference		223	0.523474	203	0.476526	Reference		221	0.518779	205	0.481221	Reference
Health condition	Yes	108	0.395604	165	0.604396	1.61 (1.23 - 2.12)	<0.001	119	0.435897	154	0.564103	0.61 (0.46 - 080)	<0.001	141	0.516484	132	0.483516	1.08 (0.83 - 1.42)	0.555	116	0.424908	157	0.575092	1.51 (1.15 - 1.97)	0.003
	No	512	0.513541	485	0.486459	Reference		318	0.318957	679	0.681043	Reference		535	0.53661	462	0.46339	Reference		525	0.52658	472	0.47342	Reference
Carer	Yes	286	0.479866	310	0.520134	1.01 (0.82 - 1.26)	0.904	227	0.380872	369	0.619128	0.78 (0.62 - 0.98)	0.031	314	0.526846	282	0.473154	0.96 (077 - 1.19)	0.715	289	0.484899	307	0.515101	1.09 (0.88 - 1.36)	0.413
	No	359	0.483176	384	0.516824	Reference		241	0.324361	502	0.675639	Reference		384	0.516824	359	0.483176	Reference		377	0.507402	366	0.492598	Reference
Used wellbeing support	None used/non needed	431	0.507656	418	0.492344	0.77 (0.62 - 0.95)	0.014	266	0.31331	583	0.68669	1.54 (1.23 - 1.91)	<0.001	438	0.515901	411	0.484099	0.97 (0.78 - 1.20)	0.766	438	0.515901	411	0.484099	0.83 (0.67 - 1.03)	0.086
	Yes	253	0.441536	320	0.558464	Reference		236	0.411867	337	0.588133	Reference		291	0.507853	282	0.492147	Reference		269	0.469459	304	0.530541	Reference
		Mean	SD	Mean	SD	Odds ratio (95% CI)	P value	Mean	SD	Mean	SD	Odds ratio (95% CI)	P value	Mean	SD	Mean	SD	Odds ratio (95% CI)	P value	Mean	SD	Mean	SD	Odds ratio (95% CI)	P value
My line manager helps and supports me	10-point Likert scale (0 = not at all, 10 = completely)	7.92105	2.34747	6.96341	2.74567	0.86 (0.83 - 0.90)	<0.001	7.24701	2.6759	7.52065	2.5623	1.04 (0.10 - 1.08)	0.059	8.37174	2.07757	6.42713	2.73057	0.71 (0.67 - 0.75)	<0.001	7.91231	2.35712	6.94126	2.74692	0.86 (0.83 - 0.90)	<0.001
My colleagues help and support me	10-point Likert scale (0 = not at all, 10 = completely)	8.2193	1.73379	7.39024	2.13443	0.80 (0.75 - 0.85)	<0.001	7.45418	2.13068	7.97174	1.89302	1.14 (1.08 - 1.20)	<0.001	8.53909	1.53402	7	2.11655	0.62 (0.58 - 0.66)	<0.001	8.22914	1.75031	7.35385	2.12346	0.79 (0.75 - 0.74)	<0.001
Opportunities to look after mental/physical health	5-point Likert scale (1 = strongly agree - 5 strongly disagree)	2.18421	1.13946	2.65312	1.15148	1.43 (1.30 - 1.57)	<0.001	2.7749	1.18504	2.23804	1.11614	0.68 (0.61 - 0.74)	<0.001	2.17833	1.09746	2.68975	1.18535	1.48 (1.34 - 1.62)	<0.001	2.14003	1.13228	2.71189	1.13553	1.56 (1.41 - 1.71)	<0.001
I have an acceptable workload	5-point Likert scale (1 = strongly agree - 5 strongly disagree)	2.30848	1.03377	2.75339	1.14197	1.45 (1.32 - 1.61)	<0.001	2.83466	1.16097	2.37826	1.05267	0.69 (0.63 - 0.76)	<0.001	2.21262	0.990368	2.88312	1.1325	1.80 (1.62 - 2.00)	<0.001	2.3338	1.05997	2.74266	1.1281	1.41 (1.27 - 1.55)	<0.001
I am treated with respect by the people I work with	5-point Likert scale (1 = strongly agree - 5 strongly disagree)	1.75731	0.940167	2.03659	0.99661	1.35 (1.21 - 1.51)	<0.001	2.07171	1.0453	1.80978	0.929338	0.77 (0.69 - 0.96)	<0.001	1.6941	0.932314	2.12121	0.9809	1.61 (1.43 - 1.81)	<0.001	1.7454	0.934219	2.05734	0.999053	1.40 (1.25 - 1.57)	<0.001
Tools and equipment to do my job effectively	5-point Likert scale (1 = strongly agree - 5 strongly disagree)	2.19006	1.03475	2.49051	1.07294	1.31 (1.19 - 1.45)	<0.001	2.52191	1.10998	2.25	1.02764	0.79 (0.71 - 0.87)	<0.001	2.14266	1.02655	2.55988	1.06356	1.46 (1.32 - 1.62)	<0.001	2.20792	1.03373	2.48252	1.07852	1.28 (1.16 - 1.41)	<0.001
Confident using workplace technology to connect/collaborate	5-point Likert scale (1 = strongly agree - 5 strongly disagree)	1.88889	0.950884	2.14228	0.988441	1.31 (1.18 - 1.47)	<0.001	2.10359	1.00955	1.975	0.958568	0.88 (0.79 - 0.98)	0.018	1.91907	0.969469	2.12698	0.977215	1.25 (1.12 - 1.39)	<0.001	1.8925	0.966749	2.14685	0.974162	1.31 (1.18 - 1.47)	<0.001

## Sheet: TableS2
		Happy		Not Happy				Anxious		Not Anxious				Work satisfied		Not work satisfied				Satisfied		Not satisfied
Characteristic	Level	Count	Percentage	Count	Percentage	Odds ratio (95% CI)	P value	Count	Percentage	Count	Percentage	Odds ratio (95% CI)	P value	Count	Percentage	Count	Percentage	Odds ratio (95% CI)	P value	Count	Percentage	Count	Percentage	Odds ratio (95% CI)	P value
Age	16-34	149	0.491749	154	0.508251	1.24 (0.90 - 1.70)	0.182	123	0.405941	180	0.594059	0.65 (0.47 - 0.91)	0.011	156	0.514851	147	0.485149	1.38 (1.01 - 1.90)	0.044	145	0.478548	158	0.521452	1.51 (1.12 - 2.11)	0.007
	35-44	180	0.505618	176	0.494382	1.17 (0.87 - 1.59)	0.304	137	0.384831	219	0.615169	0.71 (0.12 - 0.98)	0.037	200	0.561798	156	0.438202	1.15 (0.84 - 1.56)	0.382	184	0.516854	172	0.483146	1.32 (0.78 - 1.79)	0.073
	45-54	213	0.510791	204	0.489209	1.15 (0.86 - 1.54)	0.354	147	0.352518	270	0.647482	0.82 (0.60 - 1.12)	0.208	224	0.53717	193	0.46283	1.27 (0.94 - 1.70)	0.117	228	0.546763	189	0.453237	1.17 (0.87 - 1.57)	0.291
	55+	175	0.545171	146	0.454829	Reference		99	0.308411	222	0.691589	Reference		191	0.595016	130	0.404984	Reference		188	0.58567	133	0.41433	Reference
Ethnicity	White	617	0.509496	594	0.490504	1.01 (0.80 - 1.44)	0.65	433	0.357556	778	0.642444	0.92 (0.67 - 1.25)	0.59	656	0.541701	555	0.458299	1.10 (0.82 - 1.48)	0.53	634	0.523534	577	0.476466	1.36 (1.01 - 1.84)	0.045
	Other	109	0.52657	98	0.47343	Reference		70	0.338164	137	0.661836	Reference		117	0.565217	90	0.434783	Reference		124	0.599034	83	0.400966	Reference
Gender	Male	185	0.518207	172	0.481793	0.94 (0.74 - 1.20)	0.624	122	0.341737	235	0.658263	1.16 (0.91 - 1.50)	0.235	186	0.521008	171	0.478992	1.13 (0.89 - 1.44)	0.32	195	0.546218	162	0.453782	0.96 (0.75 - 1.22)	0.726
	Female	545	0.503232	538	0.496768			408	0.376731	675	0.623269	Reference		597	0.551247	486	0.448753	Reference		580	0.535549	503	0.464451	Reference
Location	London	317	0.496865	321	0.503135	0.96 (0.79 - 1.17)	0.704	227	0.355799	411	0.644201	1.12 (0.91 - 1.38)	0.272	333	0.521944	305	0.478056	0.97 (0.80 - 1.18)	0.773	338	0.529781	300	0.470219	0.93 (0.77 - 1.14)	0.499
	All other	498	0.48728	524	0.51272	Reference		391	0.382583	631	0.617417	Reference		526	0.514677	496	0.485323	Reference		524	0.51272	498	0.48728	Reference
Work type	COVID	475	0.470297	535	0.529703	1.26 (1.03 - 1.53)	0.024	389	0.385149	621	0.614851	0.85 (0.69 - 1.04)	0.114	482	0.477228	528	0.522772	1.5 (1.23 - 1.83)	<0.001	513	0.507921	497	0.492079	1.13 (0.93 - 1.38)	0.226
	BAU	335	0.527559	300	0.472441	Reference		220	0.346457	415	0.653543	Reference		367	0.577953	268	0.422047	Reference		342	0.538583	293	0.461417	Reference
Pay Grade	AA,EA,EO	156	51.4851	147	48.5149	0.94 (0.70 - 1.25)	0.664	97	32.0132	206	67.9868	1.07 (0.78 - 1.45)	0.686	183	60.396	120	39.604	0.72 (0.53 - 0.96)	0.024	169	55.7756	134	44.2244	0.89 (0.67 - 1.19)	0.445
	HEO	123	51.6807	115	48.3193	0.93 (0.68 - 1.27)	0.652	97	40.7563	141	59.2437	0.73 (0.53 - 1.00)	0.053	124	52.1008	114	47.8992	1.00 (0.74 - 1.37)	0.987	131	55.042	107	44.958	0.92 (0.67 - 1.26)	0.603
	SEO	172	49.711	174	50.289	1.01 (0.77 - 1.33)	0.958	149	43.0636	197	56.9364	0.66 (0.50 - 0.88)	0.005	182	52.6012	164	47.3988	0.98 (0.75 - 1.30)	0.901	174	50.289	172	49.711	1.11 (0.85 - 1.47)	0.442
	G7+	242	49.8969	243	50.1031	Reference		162	33.4021	323	66.5979	Reference		253	52.1649	232	47.8351	Reference		257	52.9897	228	47.0103	Reference
Health condition	Yes	127	0.436426	164	0.563574	1.42 (1.10 - 1.83)	0.008	128	0.439863	163	0.560137	0.67 (0.52 - 0.87)	0.003	150	0.515464	141	0.484536	1.08 (0.84 - 1.40)	0.537	121	0.415808	170	0.584192	1.77 (1.37 - 2.29)	<0.001
	No	648	0.523425	590	0.476575	Reference		427	0.344911	811	0.655089	Reference		663	0.535541	575	0.464459	Reference		690	0.557351	548	0.442649	Reference
Carer	Yes	361	0.507736	350	0.492264	0.97 (0.80 - 1.18)	0.759	280	0.393812	431	0.606188	0.84 (0.68 - 1.03)	0.092	374	0.52602	337	0.47398	1.02 (0.84 - 1.24)	0.849	383	0.538678	328	0.461322	0.93 (0.76 - 1.13)	0.444
	No	438	0.5	438	0.5	Reference		309	0.35274	567	0.64726	Reference		465	0.530822	411	0.469178	Reference		455	0.519406	421	0.480594	Reference
Used wellbeing support	None used/non needed	582	0.543925	488	0.456075	0.57 (0.47 - 0.69)	<0.001	347	0.324299	723	0.675701	1.73 (1.42 - 2.12)	<0.001	592	0.553271	478	0.446729	0.66 (0.54 - 0.80)	<0.001	617	0.576636	453	0.423364	0.54 (0.44 - 0.66)	<0.001
	Yes	260	0.404355	383	0.595645	Reference		292	0.454121	351	0.545879	Reference		288	0.4479	355	0.5521	Reference		272	0.423017	371	0.576983	Reference
		Mean	SD	Mean	SD	Odds ratio (95% CI)	P value	Mean	SD	Mean	SD	Odds ratio (95% CI)	P value	Mean	SD	Mean	SD	Odds ratio (95% CI)	P value	Mean	SD	Mean	SD	Odds ratio (95% CI)	P value
My line manager helps and supports me	10-point Likert scale (0 = not at all, 10 = completely)	8.00594	2.17733	6.73479	2.76134	0.81 (0.78 - 0.85)	<0.001	7.05477	2.65081	7.54097	2.5053	1.08 (1.04 - 1.12)	<0.001	8.37614	1.91352	6.28571	2.7351	0.68 (0.64 - 0.71)	<0.001	8.04274	2.11983	6.62257	2.80158	0.79 (0.76 - 0.83)	<0.001
My colleagues help and support me	10-point Likert scale (0 = not at all, 10 = completely)	8.32304	1.68018	7.15385	2.19806	0.73 (0.69 - 0.77)	<0.001	7.45227	2.15624	7.89292	1.9592	1.11 (1.06 - 1.16)	<0.001	8.51591	1.50153	6.89676	2.20879	0.62 (0.60 - 0.66)	<0.001	8.35883	1.66121	7.04854	2.19855	0.70 (0.66 - 0.74)	<0.001
Opportunities to look after mental/physical health	5-point Likert scale (1 = strongly agree - 5 strongly disagree)	2.16746	1.03872	2.80367	1.14943	1.69 (1.54 - 1.85)	<0.001	2.76839	1.20065	2.32588	1.07151	0.71 (0.65 - 0.78)	<0.001	2.17045	1.00761	2.82953	1.17659	1.72 (1.57 - 1.88)	<0.001	2.20922	1.05645	2.7949	1.15207	1.60 (1.47 - 1.75)	<0.001
I have an acceptable workload	5-point Likert scale (1 = strongly agree - 5 strongly disagree)	2.27672	0.981714	2.84041	1.12792	1.65 (1.50 - 1.82)	<0.001	2.81221	1.17275	2.41527	1.01837	0.72 (0.66 - 0.79)	<0.001	2.10455	0.858857	3.04802	1.10944	2.56 (2.29 - 2.87)	<0.001	2.30596	0.989118	2.84102	1.13605	1.60 (1.46 - 1.75)	<0.001
I am treated with respect by the people I work with	5-point Likert scale (1 = strongly agree - 5 strongly disagree)	1.72447	0.811683	2.01148	0.943145	1.45 (1.30 - 1.64)	<0.001	1.98279	0.934208	1.80354	0.859976	0.80 (0.72 - 0.89)	<0.001	1.62386	0.751562	2.13085	0.953698	2.07 (1.81 - 2.35)	<0.001	1.72441	0.824375	2.02791	0.935566	1.49 (1.33 - 1.67)	<0.001
Tools and equipment to do my job effectively	5-point Likert scale (1 = strongly agree - 5 strongly disagree)	2.04988	0.893832	2.43972	1.05077	1.51 (1.36 - 1.67)	<0.001	2.38341	1.05422	2.1676	0.950711	0.81 (0.73 - 0.89)	<0.001	1.99545	0.88212	2.51501	1.03894	1.76 (1.58 - 1.96)	<0.001	2.03825	0.90463	2.47451	1.0396	1.59 (1.43 - 1.76)	<0.001
Confident using workplace technology to connect/collaborate	5-point Likert scale (1 = strongly agree - 5 strongly disagree)	1.82304	0.823722	2.09185	0.931352	1.42 (1.27 - 1.59)	<0.001	2.02973	0.93053	1.91806	0.862812	0.87 (0.78 - 0.97)	0.012	1.78295	0.790691	2.14646	0.949527	1.63 (1.45 - 1.83)	<0.001	1.78965	0.78819	2.1432	0.955321	1.60 (1.43 - 1.80)	<0.001

## Sheet: TableS3
		Happy		Not Happy				Anxious		Not Anxious				Work satisfied		Not work satisfied				Satisfied		Not satisfied
Characteristic	Level	Count	Percentage	Count	Percentage	Odds ratio (95% CI)	P value	Count	Percentage	Count	Percentage	Odds ratio (95% CI)	P value	Count	Percentage	Count	Percentage	Odds ratio (95% CI)	P value	Count	Percentage	Count	Percentage	Odds ratio (95% CI)	P value
Age	16-34	79	0.372642	133	0.627358	1.16 (0.79 - 1.69)	0.46	121	0.570755	91	0.429245	0.53 (0.36 - 0.77)	<0.001	91	0.429245	121	0.570755	1.54 (1.06 - 2.24)	0.024	110	0.518868	102	0.481132	0.77 (0.53 - 1.12)	0.176
	35-44	78	0.329114	159	0.670886	1.34 (0.96 - 2.04)	0.081	114	0.481013	123	0.518987	0.75 (0.52 - 1.09)	0.129	118	0.49789	119	0.50211	1.17 (0.81 - 1.68)	0.4	107	0.451477	130	0.548523	1.01 (0.70 - 1.46)	0.947
	45-54	87	0.327068	179	0.672932	1.41 (0.98 - 2.04)	0.065	147	0.552632	119	0.447368	0.57 (0.40 - 0.81)	0.002	131	0.492481	135	0.507519	1.19 (0.84 - 1.70)	0.324	112	0.421053	154	0.578947	1.15 (0.80 - 1.64)	0.453
	55+	94	0.406926	137	0.593074	Reference		95	0.411255	136	0.588745	Reference		124	0.536797	107	0.463203	Reference		105	0.454545	126	0.545455	Reference
Ethnicity	White	288	0.342449	553	0.657551	1.37 (0.94 - 1.99)	0.098	442	0.525565	399	0.474435	0.80 (0.55 - 1.16)	0.233	383	0.45541	458	0.54459	1.84 (1.27 - 2.68)	0.001	378	0.449465	463	0.550535	1.26 (0.87 - 1.82)	0.213
	Other	55	0.416667	77	0.583333	Reference		62	0.469697	70	0.530303	Reference		80	0.606061	52	0.393939	Reference		67	0.507576	65	0.492424	Reference
Gender	Male	94	0.365759	163	0.634241	0.95 (0.71 - 1.38)	0.725	129	0.501946	128	0.498054	1.06 (0.80 - 1.41)	0.938	125	0.486381	132	0.513619	1.00 (0.75 - 1.33)	0.994	119	0.463035	138	0.536965	1.01 (0.76 - 1.35)	0.943
	Female	252	0.353436	461	0.646564	Reference		368	0.516129	345	0.483871	Reference		347	0.486676	366	0.513324	Reference		332	0.465638	381	0.534362	Reference
Location	London	143	0.334895	284	0.665105	1.02 (0.80 - 1.32)	0.856	233	0.545667	194	0.454333	1.14 (0.90 - 1.45)	0.294	185	0.433255	242	0.566745	0.86 (0.68 - 1.10)	0.229	174	0.407494	253	0.592506	0.83 (0.65 - 1.06)	0.13
	All other	181	0.324373	377	0.675627	Reference		286	0.512545	272	0.487455	Reference		264	0.473118	294	0.526882	Reference		240	0.430108	318	0.569892	Reference
Work type	COVID	217	0.336434	428	0.663566	0.94 (0.73 - 1.20)	0.626	354	0.548837	291	0.451163	0.74 (0.67 - 1.06)	0.147	256	0.396899	389	0.603101	1.68 (1.33 - 2.13)	<0.001	278	0.431008	367	0.568992	1.01 (0.80 - 1.28)	0.944
	BAU	164	0.322835	344	0.677165	Reference		257	0.505906	251	0.494094	Reference		267	0.525591	241	0.474409	Reference		220	0.433071	288	0.566929	Reference
Pay Grade	AA,EA,EO	82	0.40796	119	0.59204	0.60 (0.41 - 0.87)	0.008	88	0.437811	113	0.562189	1.67 (1.16 - 2.40)	0.006	130	0.646766	71	0.353234	0.41 (0.28 - 0.59)	<0.001	100	0.497512	101	0.502488	0.70 (0.49 - 1.01)	0.058
	HEO	65	0.371429	110	0.628571	0.70 (0.47 - 1.04)	0.074	91	0.52	84	0.48	1.20 (0.82 - 1.75)	0.348	83	0.474286	92	0.525714	0.83 (0.57 - 1.21)	0.333	80	0.457143	95	0.542857	0.83 (0.57 - 1.21)	0.327
	SEO	83	0.321705	175	0.678295	0.87 (0.60 - 1.25)	0.442	137	0.531008	121	0.468992	1.15 (0.82 - 1.61)	0.428	110	0.426357	148	0.573643	1.01 (0.72 - 1.42)	0.968	112	0.434109	146	0.565891	0.91 (0.65 - 1.28)	0.578
	G7+	83	0.291228	202	0.708772	Reference		161	0.564912	124	0.435088	Reference		122	0.42807	163	0.57193	Reference		117	0.410526	168	0.589474	Reference
Health condition	Yes	52	0.263959	145	0.736041	1.63 (1.16 - 2.31)	0.006	113	0.573604	84	0.426396	0.72 (0.52 - 0.98)	0.036	87	0.441624	110	0.558376	1.19 (0.87 - 1.63)	0.267	79	0.401015	118	0.598985	1.27 (0.93 - 1.74)	0.14
	No	308	0.369305	526	0.630695	Reference		409	0.490408	425	0.509592	Reference		405	0.485612	429	0.514388	Reference		383	0.459233	451	0.540767	Reference
Carer	Yes	157	0.314629	342	0.685371	1.19 (0.93 - 1.54)	0.169	261	0.523046	238	0.476954	0.97 (0.76 - 1.23)	0.793	236	0.472946	263	0.527054	0.96 (0.76 - 1.22)	0.745	207	0.41483	292	0.58517	1.18 (0.93 - 1.50)	0.185
	No	211	0.354027	385	0.645973	Reference		307	0.515101	289	0.484899	Reference		276	0.463087	320	0.536913	Reference		271	0.454698	325	0.545302	Reference
Used wellbeing support	None used/non needed	294	0.363412	515	0.636588	0.59 (0.45 - 0.77)	<0.001	397	0.490729	412	0.509271	1.61 (1.26 - 2.06)	<0.001	374	0.462299	435	0.537701	0.85 (0.66 - 1.08)	0.178	363	0.448702	446	0.551298	0.75 (0.59 - 0.96)	0.023
	Yes	97	0.251948	288	0.748052	Reference		234	0.607792	151	0.392208	Reference		162	0.420779	223	0.579221	Reference		146	0.379221	239	0.620779	Reference
		Mean	SD	Mean	SD	Odds ratio (95% CI)	P value	Mean	SD	Mean	SD	Odds ratio (95% CI)	P value	Mean	SD	Mean	SD	Odds ratio (95% CI)	P value	Mean	SD	Mean	SD	Odds ratio (95% CI)	P value
My line manager helps and supports me	10-point Likert scale (0 = not at all, 10 = completely)	7.86189	2.37106	6.81445	2.71813	0.85 (0.80 - 0.89)	<0.001	6.90174	2.70505	7.44405	2.56897	1.08 (1.04 - 1.13)	<0.001	8.29851	1.98228	6.22796	2.7691	0.69 (0.65 - 0.73)	<0.001	7.91552	2.25071	6.59416	2.7897	0.81 (0.77 - 0.85)	<0.001
My colleagues help and support me	10-point Likert scale (0 = not at all, 10 = completely)	8.13811	1.86365	7.28394	2.2481	0.81 (0.72 - 0.87)	<0.001	7.45325	2.17138	7.68739	2.15625	1.05 (1.00 - 1.11)	0.063	8.46455	1.51708	6.82979	2.33396	0.64 (0.59 - 0.69)	<0.001	8.21415	1.74882	7.08029	2.31654	0.76 (0.71 - 0.81)	<0.001
Opportunities to look after mental/physical health	5-point Likert scale (1 = strongly agree - 5 strongly disagree)	2.25575	1.0031	2.83811	1.0969	1.71 (1.51 - 1.94)	<0.001	2.79239	1.12391	2.4849	1.05255	0.77 (0.69 - 0.86)	<0.001	2.27612	0.977441	2.94985	1.1044	1.84 (1.64 - 2.08)	<0.001	2.3222	1.03212	2.88905	1.08927	1.66 (1.48 - 1.86)	<0.001
I have an acceptable workload	5-point Likert scale (1 = strongly agree - 5 strongly disagree)	2.38875	0.998602	2.84433	1.13191	1.49 (1.32 - 1.68)	<0.001	2.86212	1.14018	2.50799	1.04585	0.75 (0.67 - 0.83)	<0.001	2.1903	0.869622	3.10638	1.1162	2.46 (2.15 - 2.81)	<0.001	2.40472	1.01041	2.91095	1.13269	1.55 (1.39 - 1.73)	<0.001
I am treated with respect by the people I work with	5-point Likert scale (1 = strongly agree - 5 strongly disagree)	1.80818	0.860253	2.09714	0.929178	1.46 (1.26 - 1.70)	<0.001	2.06815	0.932712	1.92895	0.893988	0.85 (0.75 - 0.96)	0.009	1.70336	0.758545	2.2462	0.962078	2.17 (1.85 - 2.55)	<0.001	1.778	0.817998	2.16934	0.950805	1.68 (1.46 - 1.94)	<0.001
Tools and equipment to do my job effectively	5-point Likert scale (1 = strongly agree - 5 strongly disagree)	2.05371	0.897107	2.38605	0.965957	1.50 (1.30 - 1.73)	<0.001	2.37876	1.0067	2.16341	0.883787	0.79 (0.70 - 0.89)	<0.001	1.90485	0.707962	2.58055	1.02349	2.53 (2.15 - 2.98)	<0.001	2.06287	0.880663	2.4365	0.979682	1.56 (1.36 - 1.78)	<0.001
Confident using workplace technology to connect/collaborate	5-point Likert scale (1 = strongly agree - 5 strongly disagree)	1.91304	0.827482	2.0797	0.90365	1.25 (1.08 - 1.45)	0.002	2.0935	0.970586	1.94849	0.765709	0.83 (0.73 - 0.94)	0.005	1.81903	0.725305	2.19301	0.96079	1.71 (1.47 - 1.98)	<0.001	1.87819	0.823436	2.13431	0.909376	1.42 (1.23 - 1.64)	<0.001
